# Supplementary material for: Small-Molecule Inhibition of CBX4/7 Hypersensitises Homologous Recombination-Impaired Cancer to Radiation by Compromising CtIP-Mediated DNA End Resection
Source: Cancers (Basel). 2024 Jun 6;16(11):2155. doi: 10.3390/cancers16112155 (PMC11172190; doi:10.3390/cancers16112155)
Supplement: Supplementary file 1 [file cancers-16-02155-s001.zip]

Archive with 1 entries (1 files):
- cancers-3000750-supplementary.pdf
